# Supplementary material for: Structural Characterization and Molecular Dynamics Study of the REPI Fusion Protein from Papaver somniferum L
Source: Biomolecules. 2023 Dec 19;14(1):2. doi: 10.3390/biom14010002 (PMC10813097; doi:10.3390/biom14010002)
Supplement: Supplementary file 1 [file biomolecules-14-00002-s001.zip]

Archive with 1 entries (1 files):
- biomolecules-2756801-supplementary.pdf
